# Supplementary material for: New Volatile Perfluorinated Amidine–Carboxylate Copper(II) Complexes as Promising Precursors in CVD and FEBID Methods
Source: Materials (Basel). 2021 Jun 8;14(12):3145. doi: 10.3390/ma14123145 (PMC8230148; doi:10.3390/ma14123145)
Supplement: Supplementary file 1 [file materials-14-03145-s001.zip]

Archive with 1 entries (1 files):
- materials-1216738-supplementary.pdf
